# Supplementary material for: Comparative genomics and phylogenetic analysis of six Malvaceae species based on chloroplast genomes
Source: BMC Plant Biol. 2024 Dec 26;24:1245. doi: 10.1186/s12870-024-05974-w (PMC11670485; doi:10.1186/s12870-024-05974-w)
Supplement: Supplementary file 3 — Supplementary Material 3 [file 12870_2024_5974_MOESM3_ESM.xlsx]

## Sheet: Sheet1
Table S1. Overview of sequencing data for six Malvaceae species.
Species	Bioproject	Base numbers	depth	coverage(%)
Ceiba pentandra	PRJNA905654	7468235716	981.99	99.41
Gossypium ekmanianum	PRJNA739494	2369543865	343.81	99.65
Gossypium stephensii	PRJNA739494	15539834528	2236.16	99.99
Kokia drynarioides	PRJNA400144	9658326572	932.65	99.52
Talipariti hamabo	PRJNA759075	187869332986	9563.25	99.99
Durio zibethinus	PRJNA1130351	6589753149	953.84	99.63
