# Supplementary material for: Comparative genomics and phylogenetic analysis of six Malvaceae species based on chloroplast genomes
Source: BMC Plant Biol. 2024 Dec 26;24:1245. doi: 10.1186/s12870-024-05974-w (PMC11670485; doi:10.1186/s12870-024-05974-w)
Supplement: Supplementary file 4 — Supplementary Material 4 [file 12870_2024_5974_MOESM4_ESM.xlsx]

## Sheet: sheet
Table S2. The dataset of 142 cp genomes used in the study in public data.
Species	SubFamiliy	Sequence_ID	Source	Length (bp)	GC (%)
Bombax buonopozense	Bombacoideae	NC_054162.1	Genbank	160876	36.85
Bombax ceiba	Bombacoideae	NC_037494.1	Genbank	158997	36.81
Ceiba speciosa	Bombacoideae	NC_057077.1	Genbank	160360	36.83
Ochroma pyramidale	Bombacoideae	NC_084136.1	Genbank	161375	36.78
Pachira macrocarpa	Bombacoideae	NC_057439.1	Genbank	157936	36.91
Diplodiscus trichospermus	Brownlowioideae	NC_065808.1	Genbank	158658	37.15
Hermannia pinnata	Byttnerioideae	NC_073496.1	Genbank	168853	36.99
Kleinhovia hospita	Byttnerioideae	NC_073497.1	Genbank	160775	36.87
Melochia corchorifolia	Byttnerioideae	NC_081971.1	Genbank	163693	37.27
Melochia pyramidata	Byttnerioideae	NC_073495.1	Genbank	160432	37.12
Rulingia hermanniifolia	Byttnerioideae	NC_073498.1	Genbank	159806	37.07
Theobroma bicolor	Byttnerioideae	NC_073584.1	Genbank	160317	37.02
Theobroma cacao	Byttnerioideae	NC_014676.2	Genbank	160619	36.87
Theobroma grandiflorum	Byttnerioideae	NC_054233.1	Genbank	160606	36.88
Excentrodendron hsienmu	Dombeyoideae	NC_054163.1	Genbank	161276	36.72
Pterospermum kingtungense	Dombeyoideae	NC_042885.1	Genbank	162929	36.39
Pterospermum menglunense	Dombeyoideae	NC_057978.1	Genbank	162421	36.5
Pterospermum truncatolobatum	Dombeyoideae	NC_054168.1	Genbank	163158	36.38
Colona auriculata	Grewioideae	NC_073500.1	Genbank	159562	37.31
Colona floribunda	Grewioideae	NC_054164.1	Genbank	161089	37.29
Corchorus capsularis	Grewioideae	NC_044467.1	Genbank	161088	36.94
Corchorus olitorius	Grewioideae	NC_044468.1	Genbank	161766	36.76
Grewia biloba	Grewioideae	NC_058214.1	Genbank	158064	37.4
Grewia chungii	Grewioideae	NC_054166.1	Genbank	159861	37.22
Microcos paniculata	Grewioideae	NC_073501.1	Genbank	159456	37.31
Triumfetta japonica	Grewioideae	NC_073499.1	Genbank	160191	37.15
Durio dulcis	Helicteroideae	NC_073110.1	Genbank	141676	34.7
Durio oxleyanus	Helicteroideae	NC_064728.1	Genbank	164831	35.73
Durio zibethinus	Helicteroideae	NC_036829.1	Genbank	163974	35.83
Reevesia botingensis	Helicteroideae	NC_054169.1	Genbank	160128	37.02
Reevesia lofouensis	Helicteroideae	NC_063748.1	Genbank	161894	36.8
Reevesia orbicularifolia	Helicteroideae	NC_063747.1	Genbank	161764	36.82
Reevesia pubescens	Helicteroideae	NC_063749.1	Genbank	161784	36.83
Reevesia pycnantha	Helicteroideae	NC_059003.1	Genbank	161964	36.79
Reevesia rotundifolia	Helicteroideae	NC_065015.1	Genbank	161905	36.82
Reevesia thyrsoidea	Helicteroideae	NC_041441.1	Genbank	161786	36.84
Reevesia xuefengensis	Helicteroideae	NC_063750.1	Genbank	161859	36.81
Abelmoschus esculentus	Malvoideae	NC_035234.1	Genbank	163121	36.74
Abelmoschus manihot	Malvoideae	NC_053353.1	Genbank	163428	36.7
Abelmoschus moschatus	Malvoideae	NC_053355.1	Genbank	163430	36.71
Abelmoschus sagittifolius	Malvoideae	NC_053354.1	Genbank	163453	36.69
Abutilon megapotamicum	Malvoideae	NC_077649.1	Genbank	160550	36.97
Abutilon theophrasti	Malvoideae	NC_053702.1	Genbank	160446	36.89
Alcea rosea	Malvoideae	NC_053839.1	Genbank	160189	37.01
Althaea officinalis	Malvoideae	NC_034701.1	Genbank	159987	37
Callianthe picta	Malvoideae	NC_058743.1	Genbank	160398	36.99
Gossypium anomalum	Malvoideae	NC_023213.1	Genbank	159507	37.32
Gossypium arboreum	Malvoideae	NC_016712.1	Genbank	160230	37.23
Gossypium areysianum	Malvoideae	NC_018112.1	Genbank	159572	37.37
Gossypium aridum	Malvoideae	NC_033396.1	Genbank	160257	37.26
Gossypium armourianum	Malvoideae	NC_033400.1	Genbank	160068	37.29
Gossypium australe	Malvoideae	NC_033401.1	Genbank	159578	37.16
Gossypium barbadense	Malvoideae	NC_008641.1	Genbank	160317	37.23
Gossypium bickii	Malvoideae	NC_023214.1	Genbank	159422	37.2
Gossypium capitis-viridis	Malvoideae	NC_018111.1	Genbank	159467	37.32
Gossypium darwinii	Malvoideae	NC_016670.1	Genbank	160378	37.23
Gossypium davidsonii	Malvoideae	NC_033395.1	Genbank	160072	37.31
Gossypium gossypioides	Malvoideae	NC_017894.1	Genbank	159959	37.31
Gossypium harknessii	Malvoideae	NC_033333.1	Genbank	160129	37.3
Gossypium herbaceum	Malvoideae	NC_023215.1	Genbank	160140	37.31
Gossypium hirsutum	Malvoideae	NC_007944.1	Genbank	160301	37.24
Gossypium incanum	Malvoideae	NC_018109.1	Genbank	159205	37.39
Gossypium klotzschianum	Malvoideae	NC_033394.1	Genbank	160097	37.3
Gossypium lobatum	Malvoideae	NC_039569.1	Genbank	160205	37.27
Gossypium longicalyx	Malvoideae	NC_023216.1	Genbank	160241	37.24
Gossypium morrillii	Malvoideae	MK792866.1	Genbank	160322	37.23
Gossypium mustelinum	Malvoideae	NC_016711.1	Genbank	160313	37.22
Gossypium nandewarense	Malvoideae	NC_039568.1	Genbank	159677	37.13
Gossypium nelsonii	Malvoideae	NC_033399.1	Genbank	162316	36.8
Gossypium populifolium	Malvoideae	NC_033398.1	Genbank	159444	37.2
Gossypium raimondii	Malvoideae	NC_016668.1	Genbank	160161	37.31
Gossypium robinsonii	Malvoideae	NC_018113.1	Genbank	159849	37.16
Gossypium schwendimanii	Malvoideae	NC_039570.1	Genbank	160199	37.27
Gossypium somalense	Malvoideae	NC_018110.1	Genbank	159539	37.37
Gossypium stocksii	Malvoideae	NC_023217.1	Genbank	159039	37.41
Gossypium sturtianum	Malvoideae	NC_023218.1	Genbank	159627	37.13
Gossypium thurberi	Malvoideae	NC_015204.1	Genbank	160264	37.22
Gossypium tomentosum	Malvoideae	NC_016690.1	Genbank	160433	37.2
Gossypium trilobum	Malvoideae	NC_033397.1	Genbank	160109	37.29
Gossypium turneri	Malvoideae	NC_026835.1	Genbank	159927	37.26
Hibiscus cannabinus	Malvoideae	NC_045873.1	Genbank	162903	36.65
Hibiscus coccineus	Malvoideae	OK336487.1	Genbank	160280	36.92
Hibiscus moscheutos	Malvoideae	NC_068824.1	Genbank	160208	36.93
Hibiscus mutabilis_cultivar_Danbanbai	Malvoideae	NC_066143.1	Genbank	160880	36.92
Hibiscus rosa-sinensis	Malvoideae	NC_042239.1	Genbank	160951	36.99
Hibiscus sabdariffa	Malvoideae	MZ522720.1	Genbank	162428	36.74
Hibiscus sinosyriacus	Malvoideae	MZ367751.1	Genbank	160892	36.85
Hibiscus syriacus	Malvoideae	NC_026909.1	Genbank	161019	36.83
Hibiscus taiwanensis	Malvoideae	NC_054167.1	Genbank	162800	36.84
Hibiscus trionum	Malvoideae	NC_060636.1	Genbank	160530	36.9
Kosteletzkya pentacarpos	Malvoideae	OK336488.1	Genbank	161777	36.8
Malva canariensis	Malvoideae	NC_063267.1	Genbank	158437	37.05
Malva crispa	Malvoideae	NC_065137.1	Genbank	158400	37.12
Malva parviflora	Malvoideae	MK860036.1	Genbank	158412	37.12
Malvastrum coromandelianum	Malvoideae	MK860037.1	Genbank	159872	37.11
Malva verticillata	Malvoideae	NC_059767.1	Genbank	158408	37.12
Malvaviscus penduliflorus	Malvoideae	NC_066439.1	Genbank	160332	36.96
Malva wigandii	Malvoideae	NC_049129.1	Genbank	158162	37.09
Navaea phoenicea	Malvoideae	NC_063266.1	Genbank	158598	37.09
Sida acuta	Malvoideae	NC_064374.1	Genbank	159147	37.25
Sida fallax	Malvoideae	NC_080995.1	Genbank	160058	36.88
Sidalcea hendersonii	Malvoideae	NC_072268.1	Genbank	159663	37.06
Sida szechuensis	Malvoideae	NC_051877.1	Genbank	159878	36.88
Talipariti tiliaceum	Malvoideae	NC_053627.1	Genbank	161748	36.88
Thespesia howii	Malvoideae	NC_070216.1	Genbank	160435	37.25
Thespesia lampas	Malvoideae	NC_070217.1	Genbank	160947	37.11
Thespesia populnea	Malvoideae	NC_048518.1	Genbank	160451	37.24
Urena procumbens	Malvoideae	NC_054171.1	Genbank	163336	36.67
Brachychiton acerifolius	Sterculioideae	NC_071829.1	Genbank	161196	36.96
Firmiana calcarea	Sterculioideae	NC_061661.1	Genbank	161263	36.87
Firmiana colorata	Sterculioideae	NC_054165.1	Genbank	162135	37.1
Firmiana danxiaensis	Sterculioideae	NC_057288.1	Genbank	161205	36.88
Firmiana daweishanensis	Sterculioideae	NC_083141.1	Genbank	161194	36.88
Firmiana hainanensis	Sterculioideae	NC_065869.1	Genbank	161031	36.91
Firmiana kwangsiensis	Sterculioideae	NC_083142.1	Genbank	160836	37.04
Firmiana major	Sterculioideae	NC_037242.1	Genbank	161302	36.87
Firmiana pulcherrima	Sterculioideae	NC_036395.1	Genbank	159556	37.13
Firmiana simplex	Sterculioideae	NC_041438.1	Genbank	161268	36.87
Heritiera angustata	Sterculioideae	NC_037784.1	Genbank	168953	36.8
Heritiera elata	Sterculioideae	NC_043925.1	Genbank	157295	37.46
Heritiera fomes	Sterculioideae	NC_043924.1	Genbank	168904	36.83
Heritiera javanica	Sterculioideae	NC_057264.1	Genbank	161419	37.01
Heritiera littoralis	Sterculioideae	NC_043923.1	Genbank	168778	36.82
Heritiera parvifolia	Sterculioideae	NC_038057.1	Genbank	160193	37.08
Sterculia lanceolata	Sterculioideae	NC_054170.1	Genbank	161118	36.97
Sterculia monosperma	Sterculioideae	NC_053571.1	Genbank	160178	37.01
Sterculia nobilis	Sterculioideae	NC_063575.1	Genbank	160177	37.01
Corchoropsis crenata var. hupehensis	Tilioideae	OR148360.1	Genbank	160678	36.65
Craigia yunnanensis	Tilioideae	NC_045284.1	Genbank	163166	36.43
Tilia americana	Tilioideae	NC_065064.1	Genbank	162715	36.48
Tilia amurensis	Tilioideae	NC_028588.1	Genbank	162715	36.48
Tilia cordata	Tilioideae	NC_065062.1	Genbank	162855	36.48
Tilia endochrysea	Tilioideae	OK624380.1	Genbank	162838	36.45
Tilia mandshurica	Tilioideae	NC_028589.1	Genbank	162796	36.49
Tilia miqueliana	Tilioideae	MT683686.1	Genbank	162526	36.52
Tilia mongolica	Tilioideae	NC_057237.1	Genbank	162804	36.46
Tilia oliveri	Tilioideae	NC_028590.1	Genbank	162734	36.49
Tilia paucicostata	Tilioideae	NC_028591.1	Genbank	162653	36.5
Tilia platyphyllos	Tilioideae	NC_062378.1	Genbank	162846	36.47
Tilia taishanensis	Tilioideae	NC_051557.1	Genbank	162803	36.49
Tilia tomentosa	Tilioideae	NC_065063.1	Genbank	162746	36.49
Dipterocarpus turbinatus	NA	NC_046842.1	Genbank	152279	37.3
