# Supplementary material for: Comparative genomics and phylogenetic analysis of six Malvaceae species based on chloroplast genomes
Source: BMC Plant Biol. 2024 Dec 26;24:1245. doi: 10.1186/s12870-024-05974-w (PMC11670485; doi:10.1186/s12870-024-05974-w)
Supplement: Supplementary file 5 — Supplementary Material 5 [file 12870_2024_5974_MOESM5_ESM.xlsx]

## Sheet: Sheet1
Table S3. The number and ratio of amino acids encoded by each of the six Malvaceae species.
	C. pentandra		D. zibethinus		G. ekmanianum		G. stephensii		K. drynarioides		T. hamabo
	Count	Frequency (%)	Count	Frequency (%)	Count	Frequency (%)	Count	Frequency (%)	Count	Frequency (%)	Count	Frequency (%)
Ala	1382	5.3483	1292	5.14167	1435	5.46542	1435	5.46542	1440	5.51576	1382	5.3568
Arg	1540	5.95975	1489	5.92566	1593	6.06718	1593	6.06718	1600	6.12862	1542	5.97698
Asn	1251	4.84133	1276	5.078	1268	4.82937	1268	4.82937	1244	4.76501	1254	4.86065
Asp	1073	4.15248	1121	4.46116	1087	4.14001	1087	4.14001	1068	4.09086	1072	4.1552
Cys	293	1.1339	289	1.15011	300	1.1426	300	1.1426	299	1.14529	293	1.1357
Gln	934	3.61455	905	3.60156	936	3.5649	935	3.56109	926	3.54694	926	3.58929
Glu	1367	5.29025	1382	5.49984	1374	5.23309	1374	5.23309	1352	5.17869	1353	5.24439
Gly	1734	6.71053	1666	6.63005	1808	6.88605	1808	6.88605	1811	6.93684	1742	6.7522
His	624	2.41486	578	2.30022	636	2.4223	636	2.4223	625	2.39399	618	2.39544
Ile	2215	8.57198	2138	8.50844	2245	8.55043	2245	8.55043	2229	8.53794	2216	8.58948
Leu	2744	10.6192	2613	10.3988	2768	10.5424	2767	10.5385	2765	10.591	2738	10.6128
Lys	1354	5.23994	1377	5.47994	1389	5.29022	1390	5.29403	1373	5.25913	1352	5.24051
Met	611	2.36455	563	2.24053	605	2.30424	605	2.30424	600	2.29823	607	2.3528
Phe	1503	5.81656	1441	5.73464	1484	5.65204	1485	5.65585	1471	5.6345	1479	5.73278
Pro	1055	4.08282	1006	4.0035	1083	4.12477	1083	4.12477	1086	4.1598	1046	4.05442
Ser	2015	7.79799	1928	7.67272	2016	7.67824	2016	7.67824	2001	7.66461	2001	7.75611
Stop	85	0.328947	80	0.31837	84	0.319927	84	0.319927	84	0.321753	83	0.321718
Thr	1300	5.03096	1255	4.99443	1325	5.04647	1325	5.04647	1322	5.06378	1306	5.06221
Trp	455	1.76084	428	1.70328	458	1.74436	458	1.74436	454	1.739	456	1.76751
Tyr	947	3.66486	966	3.84432	967	3.68297	967	3.68297	962	3.68484	966	3.74433
Val	1358	5.25542	1335	5.3128	1395	5.31307	1395	5.31307	1395	5.34339	1367	5.29865
