# Supplementary material for: Comparative genomics and phylogenetic analysis of six Malvaceae species based on chloroplast genomes
Source: BMC Plant Biol. 2024 Dec 26;24:1245. doi: 10.1186/s12870-024-05974-w (PMC11670485; doi:10.1186/s12870-024-05974-w)
Supplement: Supplementary file 6 — Supplementary Material 6 [file 12870_2024_5974_MOESM6_ESM.xlsx]

## Sheet: Sheet1
Table S4. The number and ratio of codon usage for each of the six Malvaceae species.
	C. pentandra		D. zibethinus		G. ekmanianum		G. stephensii		K. drynarioides		T. hamabo
	Count	Frequency (%)	Count	Frequency (%)	Count	Frequency (%)	Count	Frequency (%)	Count	Frequency (%)	Count	Frequency (%)
AAA	1005	3.88932	1038	4.13085	1026	3.90768	1027	3.91149	1011	3.87252	998	3.86837
AAC	288	1.11455	283	1.12623	298	1.13498	298	1.13498	287	1.09932	299	1.15896
AAG	349	1.35062	339	1.34909	363	1.38254	363	1.38254	362	1.3866	354	1.37215
AAT	963	3.72678	993	3.95177	970	3.69439	970	3.69439	957	3.66568	955	3.70169
ACA	399	1.54412	387	1.54011	396	1.50823	396	1.50823	403	1.54365	390	1.51169
ACC	236	0.913313	230	0.915314	265	1.00929	265	1.00929	262	1.00356	243	0.941897
ACG	141	0.545666	147	0.585005	149	0.567489	149	0.567489	151	0.578389	161	0.624055
ACT	524	2.02786	491	1.954	515	1.96146	515	1.96146	506	1.93818	512	1.98457
AGA	459	1.77632	459	1.82665	458	1.74436	457	1.74055	457	1.75049	453	1.75588
AGC	127	0.491486	118	0.469596	117	0.445612	117	0.445612	116	0.444325	123	0.476763
AGG	173	0.669505	167	0.664597	178	0.67794	178	0.67794	180	0.68947	171	0.662816
AGT	390	1.50929	386	1.53613	398	1.51584	398	1.51584	392	1.50151	384	1.48843
ATA	685	2.65093	670	2.66635	698	2.65844	698	2.65844	691	2.6468	692	2.68227
ATC	436	1.68731	407	1.61971	442	1.68342	442	1.68342	444	1.70069	439	1.70162
ATG	611	2.36455	563	2.24053	605	2.30424	605	2.30424	600	2.29823	607	2.3528
ATT	1094	4.23375	1061	4.22238	1105	4.20856	1105	4.20856	1094	4.19045	1085	4.20559
CAA	715	2.76703	684	2.72206	715	2.72319	714	2.71938	704	2.69659	712	2.7598
CAC	161	0.623065	147	0.585005	163	0.62081	163	0.62081	164	0.628184	158	0.612427
CAG	219	0.847523	221	0.879497	221	0.841712	221	0.841712	222	0.850347	214	0.82949
CAT	463	1.7918	431	1.71522	473	1.80149	473	1.80149	461	1.76581	460	1.78301
CCA	306	1.18421	303	1.20583	308	1.17307	308	1.17307	306	1.1721	298	1.15508
CCC	189	0.731424	169	0.672557	208	0.7922	208	0.7922	215	0.823534	202	0.782976
CCG	146	0.565015	143	0.569086	155	0.590341	155	0.590341	157	0.601371	147	0.56979
CCT	414	1.60217	391	1.55603	412	1.56917	412	1.56917	408	1.5628	399	1.54657
CGA	366	1.41641	350	1.39287	373	1.42063	374	1.42444	378	1.44789	359	1.39153
CGC	110	0.425697	95	0.378064	125	0.476082	125	0.476082	125	0.478799	119	0.461258
CGG	110	0.425697	119	0.473575	125	0.476082	125	0.476082	124	0.474968	118	0.457382
CGT	322	1.24613	299	1.18991	334	1.27209	334	1.27209	336	1.28701	322	1.24811
CTA	377	1.45898	356	1.41675	401	1.52727	401	1.52727	402	1.53982	376	1.45742
CTC	188	0.727554	173	0.688475	186	0.70841	186	0.70841	182	0.697131	184	0.713206
CTG	190	0.735294	178	0.708373	191	0.727453	191	0.727453	188	0.720113	180	0.697701
CTT	573	2.21749	550	2.18879	575	2.18998	575	2.18998	580	2.22163	575	2.22877
GAA	1016	3.93189	1043	4.15075	1015	3.86578	1015	3.86578	998	3.82273	998	3.86837
GAC	207	0.801084	253	1.00684	222	0.845521	222	0.845521	213	0.815873	209	0.810109
GAG	351	1.35836	339	1.34909	359	1.36731	359	1.36731	354	1.35596	355	1.37602
GAT	866	3.35139	868	3.45431	865	3.29449	865	3.29449	855	3.27498	863	3.34509
GCA	371	1.43576	349	1.38889	373	1.42063	373	1.42063	376	1.44023	365	1.41478
GCC	228	0.882353	214	0.85164	248	0.944546	248	0.944546	253	0.969089	227	0.879879
GCG	166	0.642415	154	0.612862	182	0.693175	182	0.693175	180	0.68947	177	0.686073
GCT	617	2.38777	575	2.28828	632	2.40707	632	2.40707	631	2.41698	613	2.37606
GGA	706	2.7322	665	2.64645	717	2.7308	717	2.7308	709	2.71575	685	2.65514
GGC	175	0.677245	163	0.648679	193	0.73507	193	0.73507	198	0.758417	186	0.720958
GGG	302	1.16873	290	1.15409	326	1.24162	326	1.24162	336	1.28701	315	1.22098
GGT	551	2.13235	548	2.18083	572	2.17855	572	2.17855	568	2.17566	556	2.15512
GTA	504	1.95046	487	1.93808	510	1.94241	510	1.94241	510	1.9535	507	1.96519
GTC	175	0.677245	168	0.668577	179	0.681749	179	0.681749	177	0.677979	174	0.674445
GTG	194	0.750774	196	0.780006	208	0.7922	208	0.7922	216	0.827364	191	0.740339
GTT	485	1.87693	484	1.92614	498	1.89671	498	1.89671	492	1.88455	495	1.91868
TAA	49	0.189628	43	0.171124	46	0.175198	46	0.175198	47	0.180028	45	0.174425
TAC	184	0.712074	202	0.803884	195	0.742687	195	0.742687	197	0.754587	188	0.72871
TAG	19	0.0735294	19	0.0756129	21	0.0799817	21	0.0799817	22	0.0842686	19	0.0736463
TAT	763	2.95279	764	3.04043	772	2.94028	772	2.94028	765	2.93025	778	3.01562
TCA	422	1.63313	410	1.63165	417	1.58821	417	1.58821	417	1.59727	427	1.6551
TCC	324	1.25387	300	1.19389	316	1.20353	316	1.20353	320	1.22572	322	1.24811
TCG	184	0.712074	169	0.672557	189	0.719835	189	0.719835	188	0.720113	181	0.701578
TCT	568	2.19814	545	2.1689	579	2.20521	579	2.20521	568	2.17566	564	2.18613
TGA	17	0.0657895	18	0.0716332	17	0.0647471	17	0.0647471	15	0.0574559	19	0.0736463
TGC	72	0.278638	73	0.290513	75	0.285649	75	0.285649	76	0.29111	72	0.279081
TGG	455	1.76084	428	1.70328	458	1.74436	458	1.74436	454	1.739	456	1.76751
TGT	221	0.855263	216	0.859599	225	0.856947	225	0.856947	223	0.854177	221	0.856622
TTA	844	3.26625	810	3.2235	843	3.21069	842	3.20689	846	3.24051	855	3.31408
TTC	537	2.07817	503	2.00175	526	2.00335	526	2.00335	525	2.01095	526	2.03884
TTG	572	2.21362	546	2.17287	572	2.17855	572	2.17855	567	2.17183	568	2.20164
TTT	966	3.73839	938	3.73289	958	3.64869	959	3.6525	946	3.62355	953	3.69394
