# Supplementary material for: Comparative genomics and phylogenetic analysis of six Malvaceae species based on chloroplast genomes
Source: BMC Plant Biol. 2024 Dec 26;24:1245. doi: 10.1186/s12870-024-05974-w (PMC11670485; doi:10.1186/s12870-024-05974-w)
Supplement: Supplementary file 7 — Supplementary Material 7 [file 12870_2024_5974_MOESM7_ESM.xlsx]

## Sheet: Sheet1
Table S5. Gene counts in the cp genomes of six Malvaceae species.
	C. pentandra	D. zibethinus	G. ekmanianum	G. stephensii	K. drynarioides	T.hamabo
rps12	2	2	2	2	2	2
trnH-GUG	1	1	1	1	1	1
psbA	1	1	1	1	1	1
trnK-UUU	1	1	1	1	1	1
matK	1	1	1	1	1	1
rps16	1	1	1	1	1	1
trnQ-UUG	1	1	1	1	1	1
psbK	1	1	1	1	1	1
psbI	1	1	1	1	1	1
trnS-GCU	1	1	1	1	1	1
trnS-CGA	1	1	1	1	1	1
trnR-UCU	1	1	1	1	1	1
atpA	1	1	1	1	1	1
atpF	1	1	1	1	1	1
atpH	1	1	1	1	1	1
atpI	1	1	1	1	1	1
rps2	1	1	1	1	1	1
rpoC2	1	1	1	1	1	1
rpoC1	1	1	1	1	1	1
rpoB	1	1	1	1	1	1
trnC-GCA	1	1	1	1	1	1
petN	1	1	1	1	1	1
psbM	1	1	1	1	1	1
trnD-GUC	1	1	1	1	1	1
trnY-GUA	1	1	1	1	1	1
trnE-UUC	3	3	3	3	3	3
trnT-GGU	1	1	1	1	1	1
psbD	1	1	1	1	1	1
psbC	1	1	1	1	1	1
trnS-UGA	1	1	1	1	1	1
psbZ	1	1	1	1	1	1
trnG-GCC	1	1	1	1	1	1
trnM-CAU	4	4	4	4	4	4
rps14	1	1	1	1	1	1
psaB	1	1	1	1	1	1
psaA	1	1	1	1	1	1
ycf3	1	1	1	1	1	1
trnS-GGA	1	1	1	1	1	1
rps4	1	1	1	1	1	1
trnT-UGU	1	1	1	1	1	1
trnL-UAA	1	1	1	1	1	1
trnF-GAA	1	1	1	1	1	1
ndhJ	1	1	1	1	1	1
ndhK	1	1	1	1	1	1
ndhC	1	1	1	1	1	1
atpE	1	1	1	1	1	1
atpB	1	1	1	1	1	1
rbcL	1	1	1	1	1	1
accD	1	1	1	1	1	1
psaI	1	1	1	1	1	1
ycf4	1	1	1	1	1	1
cemA	1	1	1	1	1	1
petA	1	1	1	1	1	1
psbJ	1	1	1	1	1	1
psbL	1	1	1	1	1	1
psbF	1	1	1	1	1	1
psbE	1	1	1	1	1	1
petL	1	1	1	1	1	1
petG	1	1	1	1	1	1
trnW-CCA	1	1	1	1	1	1
trnP-UGG	1	1	1	1	1	1
psaJ	1	1	1	1	1	1
rpl33	1	1	1	1	1	1
rps18	1	1	1	1	1	1
rpl20	1	1	1	1	1	1
clpP	1	0	1	1	1	1
psbB	1	1	1	1	1	1
psbT	1	1	1	1	1	1
psbN	1	1	1	1	1	1
psbH	1	1	1	1	1	1
petB	1	1	1	1	1	1
petD	1	1	1	1	1	1
rpoA	1	1	1	1	1	1
rps11	1	1	1	1	1	1
rpl36	1	1	1	1	1	1
rps8	1	1	1	1	1	1
rpl14	1	1	1	1	1	1
rpl16	1	1	1	1	1	1
rps3	1	1	1	1	1	1
rpl22	1	1	1	1	1	1
rps19	1	1	1	1	1	1
rpl2	0	1	2	2	2	0
rpl23	2	1	2	2	2	2
ycf2	2	2	2	2	2	2
trnL-CAA	2	2	2	2	2	2
ndhB	2	2	2	2	2	2
rps7	2	2	2	2	2	2
trnV-GAC	2	2	2	2	2	2
rrn16S	2	2	2	2	2	2
trnA-UGC	2	2	2	2	2	2
rrn23S	2	2	2	2	2	2
rrn5S	2	2	2	2	2	2
trnR-ACG	2	2	2	2	2	2
trnN-GUU	2	2	2	2	2	2
ndhF	1	1	1	1	1	1
rpl32	1	0	1	1	1	1
trnL-UAG	1	1	1	1	1	1
ccsA	1	1	1	1	1	1
ndhD	1	1	1	1	1	1
psaC	1	1	1	1	1	1
ndhE	1	1	1	1	1	1
ndhG	1	1	1	1	1	1
ndhI	1	1	1	1	1	1
ndhA	1	1	1	1	1	1
ndhH	2	1	1	1	1	1
rps15	1	1	1	1	1	1
ycf1	1	1	1	1	1	1
ycf15	2	2	0	0	0	0
infA	0	1	0	0	0	1
rrn4.5S	0	2	0	0	0	0
