# Supplementary material for: Comparative genomics and phylogenetic analysis of six Malvaceae species based on chloroplast genomes
Source: BMC Plant Biol. 2024 Dec 26;24:1245. doi: 10.1186/s12870-024-05974-w (PMC11670485; doi:10.1186/s12870-024-05974-w)
Supplement: Supplementary file 8 — Supplementary Material 8 [file 12870_2024_5974_MOESM8_ESM.xlsx]

## Sheet: Sheet1
Table S6. Comparison of nucleotide polymorphism of six Malvaceae species.
Position	Midpoint	Pi	Theta
1-1515	1215	0.05578	0.05474
534-1730	1415	0.03811	0.04088
1316-2014	1615	0.07011	0.08905
1516-2315	1844	0.11922	0.15401
1731-2635	2191	0.16689	0.21387
2015-2965	2461	0.17033	0.21022
2316-3216	2830	0.13633	0.16131
2636-3431	3110	0.10044	0.11168
2997-3631	3325	0.04356	0.0438
3217-3831	3531	0.03311	0.03285
3432-4031	3731	0.026	0.02628
3632-4231	3931	0.02967	0.03139
3832-4431	4131	0.02967	0.03139
4032-4631	4331	0.03411	0.03358
4232-4831	4531	0.03311	0.03212
4432-5045	4731	0.03089	0.02993
4632-5252	4932	0.027	0.02701
4832-5458	5151	0.02744	0.02628
5046-5698	5352	0.03089	0.02993
5253-5925	5558	0.03267	0.03358
5459-6335	5814	0.04144	0.04234
5699-6623	6033	0.04511	0.04453
5926-6823	6511	0.04367	0.04161
6336-7086	6723	0.029	0.0292
6624-7310	6931	0.03011	0.03358
6824-7516	7198	0.03389	0.0365
7087-7731	7415	0.03644	0.03869
7311-7936	7629	0.02856	0.02847
7517-8254	7836	0.03944	0.04088
7732-8465	8058	0.04667	0.04745
7937-8677	8354	0.04822	0.04964
8255-8915	8565	0.02944	0.03066
8466-9126	8808	0.01833	0.01971
8678-9355	9026	0.02078	0.02336
8916-9575	9228	0.02289	0.02701
9127-9901	9458	0.03467	0.04161
9356-10108	9792	0.03189	0.03796
9576-10650	10001	0.04633	0.05109
9902-10880	10543	0.04333	0.04453
10109-11198	10752	0.04678	0.04672
10651-11430	11070	0.03656	0.03723
10881-11662	11298	0.03444	0.03723
11199-11886	11536	0.03744	0.04015
11431-12102	11767	0.03	0.03212
11663-12354	11993	0.02856	0.02847
11887-12797	12246	0.02867	0.02774
12103-12997	12697	0.02956	0.02847
12355-13197	12897	0.02578	0.02555
12798-13397	13097	0.01433	0.01533
12998-13597	13297	0.01456	0.01606
13198-13797	13497	0.01167	0.01314
13398-13997	13697	0.01522	0.01752
13598-14197	13897	0.01122	0.01168
13798-14408	14097	0.01711	0.01825
13998-14608	14308	0.01767	0.01752
14198-14814	14508	0.02	0.02117
14409-15049	14713	0.02222	0.02263
14609-15256	14924	0.02222	0.02409
14815-15458	15152	0.02478	0.02701
15050-15658	15357	0.01756	0.01971
15257-15915	15558	0.02611	0.02774
15459-16152	15768	0.03033	0.03139
15659-16354	16030	0.03733	0.03796
15916-16647	16252	0.02433	0.02482
16153-16848	16547	0.02267	0.02409
16355-17084	16747	0.02644	0.02701
16648-17329	16960	0.03722	0.03942
16849-17570	17184	0.04078	0.04234
17085-17803	17449	0.04267	0.04599
17330-18015	17692	0.038	0.04015
17571-18215	17903	0.02978	0.03139
17804-18415	18115	0.01756	0.01752
18016-18615	18315	0.015	0.0146
18216-18829	18515	0.01411	0.0146
18416-19080	18724	0.01511	0.01679
18616-19280	18980	0.01456	0.01606
18831-19486	19180	0.01589	0.01679
19081-19686	19380	0.01478	0.01533
19281-19947	19586	0.02089	0.02044
19487-20150	19798	0.01967	0.01898
19687-20350	20047	0.02556	0.02336
19948-20550	20250	0.01833	0.01752
20151-20750	20450	0.01878	0.01898
20351-20950	20650	0.01711	0.01898
20551-21150	20850	0.02222	0.02263
20751-21350	21050	0.02578	0.02555
20951-21556	21250	0.02789	0.02847
21151-21756	21456	0.02778	0.0292
21351-21956	21656	0.02522	0.02701
21557-22156	21856	0.02356	0.02482
21757-22356	22056	0.02244	0.02409
21957-22562	22256	0.03089	0.03212
22157-22762	22462	0.029	0.03066
22357-22968	22662	0.02422	0.02555
22563-23168	22868	0.01767	0.01825
22763-23368	23068	0.01911	0.01971
22969-23568	23268	0.02022	0.0219
23169-23768	23468	0.01644	0.01898
23369-23968	23668	0.01078	0.01241
23569-24168	23868	0.01067	0.01095
23769-24375	24068	0.01956	0.02044
23969-24575	24268	0.02422	0.02555
24169-24775	24475	0.02867	0.02993
24376-24975	24675	0.019	0.01898
24576-25181	24875	0.016	0.01606
24776-25387	25075	0.01056	0.01168
24976-25587	25281	0.00844	0.01022
25182-25787	25487	0.009	0.01095
25388-25993	25687	0.01144	0.01241
25588-26209	25887	0.016	0.01752
25788-26425	26094	0.01922	0.02044
25994-26641	26315	0.01967	0.02117
26210-26846	26541	0.01889	0.02044
26426-27046	26746	0.01711	0.01825
26642-27246	26946	0.01678	0.01898
26847-27446	27146	0.01611	0.01752
27047-27646	27346	0.01656	0.01752
27247-27846	27546	0.02044	0.02044
27447-28046	27746	0.02322	0.02336
27647-28246	27946	0.02278	0.02336
27847-28446	28146	0.01489	0.01606
28047-28646	28346	0.01856	0.01898
28247-28846	28546	0.01744	0.01825
28447-29046	28746	0.01889	0.01971
28647-29246	28946	0.01256	0.0146
28847-29446	29146	0.01067	0.01241
29047-29646	29346	0.01256	0.01387
29247-29846	29546	0.00922	0.00949
29447-30046	29746	0.00967	0.01022
29647-30246	29946	0.00689	0.00803
29847-30447	30146	0.01278	0.0146
30047-30661	30346	0.01622	0.01752
30247-30921	30547	0.02378	0.02555
30448-31136	30784	0.02833	0.02993
30662-31342	31027	0.03033	0.03139
30922-31596	31241	0.02967	0.0292
31137-32033	31489	0.02844	0.0292
31343-32251	31794	0.03611	0.03796
31597-32451	32146	0.03756	0.03869
32034-32657	32351	0.03244	0.03285
32252-33605	32557	0.02222	0.0219
32452-33844	33505	0.02256	0.02409
32658-34056	33734	0.02122	0.02263
33620-34293	33955	0.024	0.02482
33845-34503	34186	0.02589	0.02628
34057-34718	34393	0.03733	0.03577
34294-34932	34612	0.04322	0.04088
34504-35156	34819	0.03756	0.03504
34719-35363	35042	0.02478	0.02336
34933-35649	35256	0.021	0.02044
35157-35901	35480	0.02578	0.02482
35364-36116	35772	0.03511	0.03431
35650-36375	36010	0.03111	0.03066
35902-36653	36218	0.02989	0.02847
36117-36873	36489	0.02589	0.02555
36376-37104	36773	0.02856	0.0292
36654-37313	36981	0.031	0.03358
36874-37568	37213	0.03956	0.04161
37105-37813	37443	0.03811	0.04088
37314-38049	37708	0.02944	0.03139
37569-38249	37919	0.01489	0.01606
37814-38449	38149	0.01133	0.01095
38050-38649	38349	0.00956	0.00949
38250-38849	38549	0.01033	0.01095
38450-39049	38749	0.00833	0.00949
38650-39249	38949	0.00867	0.00949
38850-39449	39149	0.00811	0.00876
39050-39649	39349	0.00556	0.00584
39250-39849	39549	0.00789	0.00803
39450-40049	39749	0.00856	0.00876
39650-40249	39949	0.01222	0.01314
39850-40449	40149	0.01033	0.01168
40050-40667	40349	0.01333	0.01533
40250-40878	40558	0.01244	0.0146
40450-41102	40778	0.01667	0.02044
40668-41311	40982	0.01578	0.01898
40879-41511	41211	0.01411	0.01679
41103-41974	41411	0.03678	0.03796
41312-42389	41641	0.07122	0.07372
41512-42616	42189	0.07311	0.07518
41975-42872	42509	0.05144	0.05328
42390-43079	42761	0.01633	0.01679
42617-43279	42979	0.01678	0.01752
42873-43485	43179	0.01067	0.01168
43080-43685	43385	0.00956	0.01022
43280-43885	43585	0.00722	0.00803
43486-44085	43785	0.00956	0.00876
43686-44285	43985	0.00911	0.00803
43886-44485	44185	0.01056	0.00949
44086-44685	44385	0.00811	0.00803
44286-44885	44585	0.01433	0.01314
44486-45085	44785	0.01456	0.01387
44686-45285	44985	0.01311	0.01241
44886-45485	45185	0.01	0.01022
45086-45685	45385	0.00778	0.0073
45286-45885	45585	0.00733	0.0073
45486-46085	45785	0.00433	0.00511
45686-46285	45985	0.00733	0.00803
45886-46485	46185	0.01	0.01095
46086-46685	46385	0.00889	0.00949
46286-46885	46585	0.009	0.00949
46486-47085	46785	0.01111	0.01168
46686-47285	46985	0.01156	0.01241
46886-47485	47185	0.01333	0.01387
47086-47685	47385	0.01156	0.01168
47286-47885	47585	0.01278	0.01314
47486-48102	47785	0.01044	0.01168
47686-48305	47985	0.01411	0.01387
47886-48538	48203	0.02678	0.02701
48103-48946	48406	0.04289	0.04161
48306-49158	48689	0.04022	0.04015
48539-49374	49058	0.034	0.03358
48947-49575	49258	0.02167	0.02263
49159-49784	49475	0.02167	0.02263
49375-50036	49681	0.01311	0.01387
49576-50236	49932	0.01122	0.01095
49785-50438	50136	0.01033	0.01095
50037-50646	50338	0.01144	0.01241
50237-50856	50540	0.01022	0.01241
50439-51119	50756	0.01744	0.01898
50647-52037	51019	0.02822	0.0292
50858-52247	51220	0.02911	0.0292
51120-52490	52142	0.03311	0.03358
52038-52694	52380	0.02878	0.02993
52248-52894	52594	0.03067	0.03212
52491-53094	52794	0.01989	0.02117
52695-53302	52994	0.01622	0.01825
52895-53760	53202	0.04422	0.04526
53095-53977	53585	0.05089	0.05036
53303-54267	53877	0.05744	0.0562
53761-55622	54085	0.04044	0.04161
53978-55903	55514	0.043	0.0438
54268-56126	55742	0.03622	0.03723
55623-56396	56012	0.03433	0.03285
55904-56596	56238	0.022	0.0219
56127-56809	56496	0.02822	0.02701
56397-57041	56699	0.02089	0.02117
56597-57241	56929	0.02844	0.03066
56820-57732	57141	0.03078	0.03431
57042-57934	57622	0.02633	0.03066
57242-58134	57833	0.02244	0.02482
57733-58334	58034	0.01122	0.01241
57935-58554	58234	0.01656	0.01533
58135-58754	58435	0.01622	0.01606
58335-58954	58654	0.02022	0.01971
58555-59154	58854	0.01667	0.01752
58755-59355	59054	0.01667	0.01679
58955-59555	59255	0.01111	0.01168
59155-59755	59455	0.01322	0.01314
59356-60067	59655	0.021	0.02117
59556-60744	59906	0.07267	0.07445
59766-61054	60191	0.07467	0.07737
60068-61282	60856	0.07544	0.0781
60745-61482	61157	0.03033	0.03139
61055-61689	61382	0.02911	0.03066
61283-61896	61588	0.02211	0.02409
61483-62096	61791	0.01956	0.02117
61690-62317	61996	0.02322	0.02555
61897-62517	62217	0.02333	0.02628
62097-62722	62417	0.02133	0.02482
62318-62922	62617	0.01267	0.0146
62518-63122	62822	0.01344	0.0146
62723-63322	63022	0.01389	0.0146
62923-63522	63222	0.01244	0.01314
63123-63722	63422	0.01089	0.01095
63323-63922	63622	0.013	0.01314
63523-64122	63822	0.01744	0.01752
63723-64332	64022	0.02633	0.02482
63923-64593	64230	0.03333	0.03212
64123-64947	64475	0.04878	0.04745
64333-65443	64710	0.06111	0.06058
64594-65648	65326	0.057	0.05766
64948-65848	65548	0.04044	0.04161
65444-66048	65748	0.01956	0.02044
65649-66248	65948	0.01933	0.01898
65849-66448	66148	0.02644	0.02482
66049-66648	66348	0.024	0.02409
66249-66848	66548	0.01922	0.01898
66449-67079	66748	0.02278	0.02336
66649-67557	66948	0.03	0.02993
66849-67774	67432	0.04956	0.05255
67080-67978	67664	0.04378	0.04672
67558-68336	67875	0.04444	0.04818
67775-68641	68087	0.04044	0.04453
67979-69360	68448	0.04156	0.04672
68337-69560	68747	0.03867	0.0438
68642-69760	69460	0.02267	0.02482
69361-69960	69660	0.01744	0.01898
69561-70299	69860	0.02678	0.02701
69761-70540	70064	0.03033	0.03066
69961-70861	70421	0.03533	0.03577
70300-71091	70743	0.02267	0.02409
70541-71323	70973	0.02533	0.02555
70862-71532	71210	0.02	0.01971
71092-71732	71432	0.02144	0.02044
71324-71932	71632	0.01722	0.01679
71533-72148	71832	0.02489	0.02409
71733-72663	72041	0.03189	0.03212
71933-72911	72272	0.03489	0.03577
72149-73132	72794	0.028	0.02993
72664-73332	73032	0.02089	0.0219
72912-73532	73232	0.02367	0.02409
73133-73732	73432	0.02678	0.02774
73333-73953	73632	0.03256	0.03358
73533-74153	73842	0.02533	0.02628
73733-74353	74053	0.02056	0.02044
73954-74553	74253	0.01378	0.01387
74154-74753	74453	0.01644	0.01752
74354-74953	74653	0.01667	0.01679
74554-75250	74853	0.02733	0.02555
74754-75456	75065	0.03911	0.03358
74954-75766	75355	0.04989	0.04599
75251-76036	75652	0.04567	0.04307
75457-76256	75924	0.03544	0.0365
75767-76459	76144	0.02344	0.02409
76037-76659	76356	0.01333	0.0146
76257-76859	76559	0.00656	0.0073
76460-77059	76759	0.01356	0.01314
76660-77298	76959	0.01778	0.01679
76860-77515	77159	0.02622	0.02482
77060-77732	77402	0.02367	0.02409
77299-77938	77632	0.02889	0.03212
77516-78148	77838	0.02856	0.03139
77733-78409	78048	0.02589	0.02847
77939-78614	78248	0.01956	0.02044
78149-78820	78509	0.01611	0.01825
78410-79042	78720	0.01967	0.02044
78615-79247	78937	0.02078	0.02117
78821-79541	79147	0.03156	0.03285
79043-79761	79347	0.03367	0.03723
79248-79992	79641	0.03489	0.03869
79542-80302	79886	0.03689	0.04015
79762-81420	80092	0.05144	0.05401
79993-81620	81255	0.04567	0.04818
80303-82006	81520	0.03844	0.03942
81421-82206	81880	0.022	0.0219
81621-82481	82106	0.02789	0.02774
82007-82688	82381	0.02144	0.02263
82207-82897	82587	0.01922	0.02117
82482-83103	82797	0.01889	0.02117
82689-83315	83003	0.02011	0.0219
82898-83804	83205	0.039	0.0438
83104-84004	83422	0.06178	0.07372
83316-84291	83904	0.06622	0.0781
83805-84528	84147	0.053	0.06204
84005-84747	84407	0.03678	0.03723
84292-84947	84640	0.04722	0.05328
84529-85148	84847	0.04367	0.05182
84748-85389	85047	0.04167	0.05036
84948-85599	85260	0.03344	0.03723
85149-85818	85492	0.03611	0.03723
85390-86027	85718	0.03556	0.03942
85600-86365	85927	0.03722	0.04307
85819-86568	86261	0.03	0.03577
86028-86773	86466	0.021	0.02482
86366-86973	86673	0.00933	0.01095
86569-87173	86873	0.01011	0.01168
86774-87373	87073	0.011	0.01241
86974-87573	87273	0.01044	0.01168
87174-87773	87473	0.00956	0.01095
87374-87973	87673	0.01044	0.01168
87574-88180	87873	0.01311	0.01314
87774-88391	88073	0.01367	0.01387
87974-88597	88291	0.01544	0.01533
88181-88851	88497	0.01533	0.01606
88392-89051	88751	0.01711	0.01752
88598-89265	88951	0.01967	0.02044
88852-89476	89164	0.02367	0.02555
89052-89706	89375	0.02411	0.02701
89266-89912	89585	0.02033	0.02263
89477-90114	89811	0.01611	0.01679
89707-90314	90014	0.01078	0.01095
89913-90514	90214	0.01211	0.01241
90115-90737	90414	0.01233	0.01387
90315-90950	90614	0.01533	0.01679
90515-91167	90850	0.01867	0.02044
90738-91372	91052	0.01967	0.02117
90951-91598	91272	0.02622	0.02774
91168-91798	91472	0.01911	0.02044
91373-91998	91698	0.01833	0.01898
91599-92199	91898	0.01178	0.01168
91799-92492	92098	0.01689	0.01679
91999-92692	92391	0.02067	0.02044
92200-92892	92592	0.022	0.02263
92493-93092	92792	0.01933	0.02044
92693-93292	92992	0.01967	0.02044
92893-93504	93192	0.02	0.02044
93093-93704	93404	0.02378	0.02482
93293-93904	93604	0.02111	0.02336
93505-94110	93804	0.02156	0.02263
93705-94321	94010	0.02189	0.02117
93905-94552	94219	0.02744	0.02482
94111-94766	94445	0.02867	0.02701
94322-94966	94666	0.02833	0.02701
94553-95175	94866	0.02333	0.02263
94767-95380	95066	0.02389	0.02263
94967-95582	95280	0.02033	0.02044
95176-95802	95480	0.02356	0.02555
95381-96002	95702	0.01811	0.02117
95583-96210	95902	0.02033	0.02117
95803-96453	96102	0.03111	0.0292
96003-96747	96347	0.04022	0.03723
96211-97070	96641	0.044	0.0438
96454-97282	96852	0.03556	0.03723
96748-97490	97170	0.02556	0.02847
97071-97749	97386	0.02533	0.02847
97283-97949	97633	0.02033	0.02409
97491-98149	97849	0.02878	0.03212
97750-98372	98049	0.02467	0.02628
97950-98589	98249	0.03522	0.03869
98150-98789	98489	0.03189	0.0365
98373-99022	98689	0.03933	0.04453
98590-99222	98893	0.026	0.02847
98790-99449	99122	0.02767	0.02774
99023-99649	99349	0.01689	0.01606
99223-99858	99549	0.01322	0.01241
99450-100068	99749	0.00622	0.00657
99650-100289	99968	0.00533	0.00657
99859-100489	100185	0.00744	0.00876
100069-100689	100389	0.00633	0.0073
100290-100889	100589	0.00467	0.00511
100490-101089	100789	0.00533	0.00657
100690-101293	100989	0.01144	0.0146
100890-101739	101193	0.02589	0.03358
101090-101940	101394	0.027	0.03504
101294-102143	101840	0.02611	0.03431
101740-102343	102043	0.01389	0.01825
101941-102543	102243	0.01111	0.0146
102144-102749	102443	0.00989	0.01241
102344-102949	102649	0.00978	0.01168
102544-103152	102849	0.02467	0.03066
102750-103364	103049	0.022	0.02774
102950-103564	103264	0.02189	0.02774
103153-103764	103464	0.00789	0.00876
103365-103964	103664	0.00978	0.00949
103565-104164	103864	0.00889	0.00876
103765-104448	104064	0.00856	0.00949
103965-104654	104348	0.00756	0.00949
104165-104860	104554	0.00911	0.01095
104449-105060	104760	0.00944	0.01095
104655-105260	104960	0.008	0.00949
104861-105487	105160	0.012	0.01533
105061-105690	105378	0.01722	0.02263
105261-105890	105590	0.01944	0.02555
105488-106123	105790	0.02644	0.03431
105691-106323	105990	0.02744	0.03504
105891-106523	106223	0.02522	0.03212
106124-106723	106423	0.014	0.01679
106324-106961	106623	0.01556	0.01825
106524-107161	106850	0.01556	0.01825
106724-107361	107061	0.01689	0.02044
106962-107561	107261	0.01189	0.0146
107162-107761	107461	0.01467	0.01825
107362-107961	107661	0.01656	0.02044
107562-108176	107861	0.01989	0.02482
107762-108385	108076	0.02233	0.02701
107962-108609	108276	0.02578	0.03139
108177-108822	108503	0.02178	0.02555
108386-109022	108709	0.017	0.01971
108610-109242	108922	0.009	0.01022
108823-109447	109126	0.00756	0.00876
109023-109649	109342	0.00744	0.00876
109243-109849	109549	0.00578	0.00657
109448-110057	109749	0.00533	0.00657
109650-110291	109956	0.005	0.00657
109850-110491	110176	0.005	0.00657
110058-110691	110391	0.00333	0.00438
110292-110891	110591	0.00167	0.00219
110492-111091	110791	0.00167	0.00219
110692-111292	110991	0.00056	0.00073
110892-111492	111191	0.00056	0.00073
111092-111692	111392	0.00389	0.00511
111293-111898	111592	0.00478	0.00584
111493-112098	111798	0.00478	0.00584
111699-112298	111998	0.00344	0.00365
111899-112498	112198	0.00256	0.00292
112099-112701	112398	0.004	0.00438
112299-112901	112598	0.00522	0.00584
112499-113101	112801	0.00689	0.00803
112702-113301	113001	0.00767	0.00949
112902-113513	113201	0.00656	0.00803
113102-113713	113401	0.00678	0.0073
113302-113913	113613	0.00622	0.00657
113514-114113	113813	0.00467	0.00511
113714-114313	114013	0.00333	0.00438
113914-114514	114213	0.00167	0.00219
114114-114731	114413	0.00922	0.01095
114314-114937	114614	0.01022	0.01168
114515-115137	114831	0.01233	0.01387
114732-115421	115037	0.00678	0.0073
114938-115633	115254	0.00778	0.00876
115138-115839	115532	0.00722	0.00803
115422-116039	115733	0.00811	0.00876
115634-116239	115939	0.00722	0.00803
115840-116458	116139	0.01289	0.01606
116040-116658	116347	0.01056	0.01387
116240-116858	116558	0.01	0.01314
116459-117058	116758	0.00333	0.00438
116659-117258	116958	0.00556	0.0073
116859-117458	117158	0.00667	0.00876
117059-117659	117358	0.00556	0.0073
117259-117859	117559	0.00333	0.00438
117459-118059	117759	0.00333	0.00438
117660-118270	117959	0.00733	0.00803
117860-118482	118170	0.00622	0.00657
118060-118682	118382	0.004	0.00365
118271-118888	118582	0.00167	0.00219
118483-119088	118787	0.00389	0.00511
118683-119289	118988	0.005	0.00657
118889-119489	119189	0.00389	0.00511
119089-119689	119389	0.00222	0.00292
119290-119890	119589	0.00333	0.00438
119490-120093	119790	0.00522	0.00584
119690-120293	119990	0.00522	0.00584
119891-120547	120193	0.00511	0.00511
120094-120747	120397	0.00267	0.00292
120294-120947	120647	0.00211	0.00219
120548-121147	120847	0.00056	0.00073
120748-121347	121047	0.00056	0.00073
120948-121547	121247	0.00167	0.00219
121148-121747	121447	0.00278	0.00365
121348-121947	121647	0.00278	0.00365
121548-122147	121847	0.00167	0.00219
121748-122347	122047	0.00056	0.00073
121948-122547	122247	0.00222	0.00292
122148-122747	122447	0.00389	0.00511
122348-122947	122647	0.005	0.00657
122548-123147	122847	0.00444	0.00584
122748-123347	123047	0.00444	0.00584
122948-123547	123247	0.00278	0.00365
123148-123784	123447	0.00711	0.00876
123348-123986	123684	0.01144	0.01241
123548-124196	123884	0.01233	0.01314
123785-124419	124086	0.01022	0.01095
123987-124653	124296	0.00778	0.00876
124197-124861	124544	0.00856	0.01022
124420-125078	124755	0.00633	0.0073
124654-125294	124978	0.00667	0.00876
124862-126623	125178	0.07644	0.07737
125079-126936	126390	0.12811	0.14015
125295-127257	126792	0.18256	0.20365
126624-127496	127078	0.17022	0.20438
126937-127798	127389	0.17944	0.21314
127258-128099	127674	0.17733	0.21314
127497-128375	127960	0.17878	0.21533
127799-128646	128240	0.17456	0.21679
128100-128902	128519	0.17433	0.21752
128376-129236	128788	0.15978	0.20292
128647-129536	129107	0.16189	0.20073
128903-130231	129368	0.18756	0.21898
129237-130537	130031	0.202	0.23066
129537-130795	130376	0.20833	0.23358
130232-131104	130665	0.18189	0.21314
130538-131463	130948	0.19489	0.22482
130796-131771	131280	0.17889	0.20876
131105-132098	131607	0.18033	0.21241
131464-132399	131987	0.17856	0.2073
131772-132653	132249	0.18589	0.22044
132099-132896	132505	0.18667	0.22263
132400-133154	132772	0.17611	0.22044
132654-133562	133024	0.17322	0.2146
132897-133869	133350	0.17767	0.21898
133155-134234	133709	0.17767	0.21898
133565-134478	134056	0.18467	0.22993
133870-134729	134360	0.184	0.23212
134235-135064	134581	0.17211	0.21679
134479-135378	134891	0.16367	0.20584
134730-135656	135186	0.16222	0.19854
135065-135928	135522	0.17533	0.21387
135379-136267	135803	0.17444	0.2146
135657-136574	136138	0.16811	0.21095
135970-136827	136398	0.16544	0.21095
136268-137202	136715	0.16467	0.20876
136575-137495	137038	0.16778	0.21241
136904-137792	137329	0.16833	0.20949
137203-138066	137664	0.17022	0.21022
137496-138344	137928	0.16211	0.19927
137793-138635	138206	0.16144	0.20146
138067-138927	138467	0.16578	0.21022
138345-139211	138793	0.17378	0.21898
138636-139468	139083	0.17089	0.21387
138928-139757	139342	0.16722	0.2073
139212-140092	139598	0.172	0.20949
139469-140389	139897	0.17356	0.21168
139758-140694	140213	0.18078	0.22044
140093-140961	140579	0.17911	0.2219
140390-141317	140827	0.174	0.21679
140695-141596	141120	0.16611	0.20876
140962-141921	141434	0.16133	0.20511
141318-142239	141816	0.166	0.21314
141597-142510	142053	0.172	0.22117
141922-142874	142383	0.16722	0.21095
142240-143436	142700	0.17544	0.21314
142511-143688	143004	0.17322	0.20584
142875-144004	143544	0.18478	0.22044
143437-144276	143798	0.19922	0.23139
143689-144569	144137	0.22789	0.25328
144005-144937	144399	0.24144	0.26058
144277-145366	144808	0.22744	0.24745
144570-145626	145219	0.20733	0.23139
144938-145903	145480	0.19656	0.22482
145367-146223	145754	0.18733	0.21606
145627-146463	146050	0.18078	0.21241
145904-146866	146343	0.17878	0.20876
146224-147209	146655	0.189	0.22263
146464-147464	147029	0.19978	0.23066
146867-147934	147348	0.21156	0.23942
147210-148261	147783	0.20556	0.22993
147465-148673	148137	0.198	0.22409
147935-149229	148516	0.18811	0.22117
148262-149480	149072	0.19078	0.22993
148674-149871	149333	0.20178	0.23723
149230-150159	149731	0.20733	0.24015
149481-150445	150026	0.21456	0.24526
149872-151141	150291	0.18422	0.21241
150160-151349	150609	0.11889	0.13796
150446-151572	151249	0.04922	0.0562
151142-151775	151449	0.00667	0.00876
151350-152031	151674	0.00689	0.00803
151573-152231	151888	0.00744	0.00876
151776-152443	152131	0.01011	0.01095
152032-152643	152341	0.00911	0.00949
152232-152880	152543	0.01233	0.01314
152444-153080	152743	0.00911	0.01022
152644-153280	152980	0.00711	0.00876
152881-153480	153180	0.00278	0.00365
153081-153680	153380	0.005	0.00657
153281-153880	153580	0.00444	0.00584
153481-154080	153780	0.005	0.00657
153681-154280	153980	0.00333	0.00438
153881-154480	154180	0.00222	0.00292
154081-154680	154380	0.00056	0.00073
154281-154880	154580	0.00167	0.00219
154481-155080	154780	0.00278	0.00365
154681-155280	154980	0.00278	0.00365
154881-155480	155180	0.00167	0.00219
155081-155680	155380	0.00056	0.00073
155281-155880	155580	0.00056	0.00073
155481-156134	155780	0.00211	0.00219
155681-156334	156030	0.00367	0.00365
155881-156537	156234	0.00567	0.00584
156135-156738	156437	0.00522	0.00584
156335-156938	156637	0.00422	0.00511
156538-157138	156838	0.00278	0.00365
156739-157339	157038	0.00222	0.00292
156939-157539	157238	0.00389	0.00511
157139-157745	157439	0.00444	0.00584
157340-157945	157640	0.00333	0.00438
157540-158157	157845	0.00267	0.00292
157746-158368	158045	0.004	0.00365
157946-158568	158257	0.00678	0.0073
158158-158768	158468	0.00578	0.00657
158369-158969	158668	0.00333	0.00438
158569-159169	158868	0.00333	0.00438
158769-159369	159069	0.00556	0.0073
158970-159569	159269	0.00667	0.00876
159170-159769	159469	0.005	0.00657
159370-159969	159669	0.00333	0.00438
159570-160188	159869	0.01056	0.01387
159770-160388	160080	0.01056	0.01387
159970-160588	160288	0.01289	0.01606
160189-160794	160488	0.00667	0.0073
160389-161006	160694	0.00811	0.00876
160589-161288	160895	0.00889	0.01022
160795-161493	161188	0.00944	0.01095
161007-161701	161388	0.00956	0.01095
161289-161912	161594	0.01133	0.01314
161494-162112	161811	0.00922	0.01095
161702-162312	162012	0.00711	0.00876
161913-162512	162212	0.00167	0.00219
162113-162712	162412	0.00333	0.00438
162313-162912	162612	0.00467	0.00511
162513-163124	162812	0.00856	0.00876
162713-163324	163024	0.00911	0.00949
162913-163524	163224	0.00889	0.01022
163125-163724	163424	0.00822	0.01022
163325-163927	163624	0.00689	0.00803
163525-164128	163827	0.00578	0.00657
163725-164328	164027	0.004	0.00438
163928-164528	164228	0.00256	0.00292
164129-164734	164428	0.00344	0.00365
164329-164934	164628	0.00422	0.00511
164529-165134	164834	0.00478	0.00584
164735-165335	165034	0.00333	0.00438
164935-165535	165235	0.00056	0.00073
165135-165735	165435	0.00056	0.00073
165336-165935	165635	0.00167	0.00219
165536-166135	165835	0.00278	0.00365
165736-166369	166035	0.00389	0.00511
165936-166577	166258	0.005	0.00657
166136-166777	166470	0.00389	0.00511
166370-166979	166677	0.00478	0.00584
166578-167184	166877	0.00633	0.0073
166778-167404	167084	0.00744	0.00876
166980-167604	167304	0.00756	0.00876
167185-167817	167504	0.00844	0.00949
167405-168041	167717	0.01978	0.02336
167605-168250	167923	0.02289	0.02701
167818-168465	168150	0.02778	0.03358
168042-168665	168350	0.02011	0.02409
168251-168865	168565	0.01967	0.02409
168466-169065	168765	0.01456	0.01825
168666-169265	168965	0.01467	0.01825
168866-169465	169165	0.011	0.01387
169066-169703	169365	0.01689	0.02044
169266-169903	169594	0.01556	0.01825
169466-170103	169803	0.01667	0.01971
169704-170303	170003	0.01733	0.02117
169904-170536	170203	0.02467	0.03139
170104-170736	170436	0.028	0.03577
170304-170939	170636	0.02478	0.03212
170537-171166	170836	0.02	0.02628
170737-171366	171057	0.01556	0.02044
170940-171566	171266	0.01033	0.01314
171167-171772	171466	0.00744	0.00876
171367-171978	171666	0.00944	0.01095
171567-172262	171878	0.00911	0.01095
171773-172462	172162	0.00989	0.01168
171979-172662	172362	0.00856	0.00949
172263-172862	172562	0.00889	0.00876
172463-173062	172762	0.00744	0.0073
172663-173274	172962	0.00844	0.00949
172863-173477	173174	0.02189	0.02774
173063-173677	173377	0.02256	0.02847
173275-173883	173577	0.02522	0.03139
173478-174083	173783	0.00978	0.01168
173678-174283	173983	0.01156	0.0146
173884-174486	174183	0.01	0.01314
174084-174767	174383	0.01778	0.02336
174284-175132	174586	0.02444	0.03212
174487-177169	174965	0.02849	0.03743
