# Supplementary material for: Comparative genomics and phylogenetic analysis of six Malvaceae species based on chloroplast genomes
Source: BMC Plant Biol. 2024 Dec 26;24:1245. doi: 10.1186/s12870-024-05974-w (PMC11670485; doi:10.1186/s12870-024-05974-w)
Supplement: Supplementary file 9 — Supplementary Material 9 [file 12870_2024_5974_MOESM9_ESM.xlsx]

## Sheet: Sheet1
Table S7. The dataset of 25 nuclear genomes used in the study in public data.
Species	SubFamiliy	Sequence_ID	Source	DOI
Bombax ceiba	Bombacoideae	Bcei.pep	Figshare	10.1016/j.xplc.2024.100832
Ceiba pentandra	Bombacoideae	Cpen.pep	Figshare	10.1016/j.xplc.2024.100832
Ochroma pyramidale	Bombacoideae	Ochroma_pyramidale.44.out.hic.pep	Github	10.1073/pnas.2313921121
Corchorus capsularis	Grewioideae	GWHBCLC00000000	CNCB	10.1111/pbi.13652
Corchorus olitorius	Grewioideae	GWHBCLB00000000	CNCB	10.1111/pbi.13652
Durio zibethinus	Helicteroideae	GCF_002303985.1	NCBI	10.1038/ng.3972
Kokia drynarioides	Malvoideae	Kocoo.pep.fa.gz	CottonGen	10.1093/g3journal/jkae180
Kokia cookei	Malvoideae	Kocoo.pep.fa.gz	CottonGen	10.1093/g3journal/jkae180
Kokia kauaiensis	Malvoideae	Kokau.pep.fa.gz	CottonGen	10.1093/g3journal/jkae180
Gossypium anomalum	Malvoideae	GCA_025698475.1	NCBI	10.1038/s41588-022-01237-2
Gossypium arboreum	Malvoideae	GCF_025698485.1	NCBI	10.1038/s41588-022-01237-2
Gossypium barbadense	Malvoideae	GCA_008761655.1	NCBI	10.1038/s41588-020-0614-5
Gossypium bickii	Malvoideae	GCA_025503065.1	NCBI	10.1038/s41588-022-01237-2
Gossypium darwinii	Malvoideae	GCA_007990325.1	NCBI	10.1038/s41588-020-0614-5
Gossypium herbaceum	Malvoideae	GCA_025502765.1	NCBI	10.1038/s41588-022-01237-2
Gossypium hirsutum	Malvoideae	GCF_007990345.1	NCBI	10.1038/s41588-020-0614-5
Gossypium longicalyx	Malvoideae	GCA_025698465.1	NCBI	10.1038/s41588-022-01237-2
Gossypium mustelinum	Malvoideae	GCA_007990455.1	NCBI	10.1038/s41588-020-0614-5
Gossypium stocksii	Malvoideae	GCA_025698495.1	NCBI	10.1038/s41588-022-01237-2
Gossypium sturtianum	Malvoideae	GCA_025698515.1	NCBI	10.1038/s41588-022-01237-2
Gossypium tomentosum	Malvoideae	GCA_007990485.1	NCBI	10.1038/s41588-022-01237-2
Hibiscus cannabinus	Malvoideae	GWHACDB00000000	CNCB	10.1111/pbi.13341
Hibiscus syriacus	Malvoideae	HSYR_Whole.Final.PEP.fa	Figshare	10.1038/s41597-023-02631-z
Theobroma cacao	Byttnerioideae	Contamana.faa	Figshare	10.1038/s41597-024-03215-1
Dipterocarpus turbinatus	Outgroup	Dipterocarpus_turbinatus.pep	Figshare	10.1038/s41467-024-45836-5
